# Supplementary material for: Functionalisation of Electrospun Cellulose Acetate Membranes with PEDOT and PPy for Electronic Controlled Drug Release
Source: Nanomaterials (Basel). 2023 Apr 27;13(9):1493. doi: 10.3390/nano13091493 (PMC10180495; doi:10.3390/nano13091493)
Supplement: Supplementary file 1 [file nanomaterials-13-01493-s001.zip]

Archive with 1 entries (1 files):
- nanomaterials-2307684-supplementary.pdf
